# Supplementary material for: Study of Autophagy and Microangiopathy in Sural Nerves of Patients with Chronic Idiopathic Axonal Polyneuropathy
Source: PLoS One. 2016 Sep 23;11(9):e0163427. doi: 10.1371/journal.pone.0163427 (PMC5035003; doi:10.1371/journal.pone.0163427)
Supplement: S1 File — (XLSX) [file pone.0163427.s001.xlsx]

## Sheet: Clinical data, LM data etc
	Group	Sex	Age (y)	Smoking	Kardio or metabolic comorbidities	Duration of disease (y)	walking aid	pain	patol QST	Electroneurography index	Myelinated fiber density (no/mm2)	Capillary density (no/mm2)	Unmyelinated fiber density (no/mm2)	Autophagy-related structures (no/mm2)
Sample 1	CIAP	f	25	1	0	2.5	0	1	1	1.26	5596.39	86.92	56308	36582.9
Sample 4	CIAP	m	55	0	1	2	0	1	1	2.61	1591.24	109.6	39648	26220.2
Sample 9	CIAP	m	61	0	0	5	0	1	1	1.61	6665.94	107.09	52958	11297.8
Sample 16	CIAP	f	78	0	1	6	1	0	lacking	2.52	6347.06	80.7837	24144.3	7185.81
Sample 22	CIAP	f	37	0	0	8	0	1	1	1.26	158.015	53.4156	10304.3	8527.72
Sample 24	CIAP	m	57	0	0	2	0	0	lacking	1.7	5050.47	89.8992	28577.2	3929.37
Sample 26	CIAP	m	57	1	0	4	0	1	1	2.02	6698.16	79.3826	27637.5	6023.56
Sample 27	CIAP	f	71	1	0	11	0	0	lacking	3.24	5422.37	66.2726	26235.9	10422.5
Sample 28	CIAP	m	51	0	0	5	0	0	lacking	2.04	7246.78	52.4606	8210.25	3569.68
Sample 29	CIAP	f	57	1	1	19	1	0	lacking	6.9	10054.9	136.353	8858.18	10629.8
Sample 3	Infl -C	m	55	lacking	1	1.5	1	1	lacking	7.59	3113.09	69	37720	6063.11
Sample 7	Infl -C	m	57	0	0	0.5	0	0	lacking	7.12	5959.14	60.45	44114	6460.88
Sample 17	Infl -C	f	56	0	1	2	0	0	1	lacking	7880.43	59.1715	51991	7440.87
Sample 18	Infl -C	m	39	0	0	5	0	1	lacking	3.35	5047.61	28.8116	8573.42	Excluded due to technical issuses
Sample 21	Infl -C	f	51	0	0	5	0	1	lacking	1.87	6244.95	181.19	30364.2	6787.29
Sample 31	Infl- C	f	39	1	0	14	0	0	lacking	11.41	1547.53	48.0335	19989.6	11065.7
Sample 2	Infl -V	f	39	0	0	0.1	1	0	lacking	9.13	1505.52	59.01	42346	5896.23
Sample 11	Infl -V	m	55	1	1	0.4	0	1	lacking	0.38	1316.79	110.089	29204	9972.1
Sample 13	Infl -V	f	56	0	0	6	0	0	1	2.51	872.356	59.989	35507.4	8521.78
Sample 23	Infl -V	m	59	1	1	0.5	1	1	lacking	2.03	2922.8	43.7703	19033.9	21907
Sample 25	Infl -V	m	59	0	0	1	0	1	1	2.5	6821.88	77.1797	22266.3	4668.74
Sample 5	Control	m	52								7711.12	77.39	47039	2178.95
Sample 6	Control	f	18								7165.43	59.98	19268	7081.57
Sample 8	Control	m	61								5945.32	46.55	42344	7527.89
Sample 10	Control	m	54								10720.3	40.4517	42078	4992.3
Sample 12	Control	f	61								8437.98	63.4	31709.6	4580.28
Sample 14	Control	m	56								8732.76	61.5734	40714	3908.54
Sample 15	Control	m	47								10208.8	96.2068	13647.8	0
Sample 19	Control	m	28								9429.91	90.218	38576.4	6016.5
Sample 20	Control	f	48								8562.91	116.826	25572	1775.84
Sample 30	Control	m	32								11194.7	169.099	27128.8	3569.58

## Sheet: Myelinated fiber axon dia
CIAP	Inflammatory neuropathy	Healthy controls
5.7	9.595	3.68
7.505	5.18	12
6.42	2.935	15.55
5.365	16.2	12.615
12.295	7.235	13.015
4.6	12.365	14.62
4.605	4.365	14.11
3.765	3.825	5.47
7.285	3.195	13.59
9.14	3.235	5.94
10.135	13.53	2.605
8.745	21.435	5.895
4.62	5.23	8.91
7.735	4.17	4.78
5.83	10.68	8.085
5.545	4.225	12.65
5.73	8.7	14.325
3.915	4.35	5.835
4.025	2.395	5.895
6.84	6.24	5.69
8.715	15.28	6.84
4.705	3.245	10.39
7.275	5.405	7.035
6.865	9.4	13.375
5.515	15.62	6.705
5.36	4.16	4.995
5.66	3.335	14.43
3.22	3.965	4.6
4.785	6.315	4.235
6.035	5.97	11.44
7.4	14.58	13.6
8.63	5.775	10.14
6.71	3.8	6.41
5.955	10.8	7.24
4.895	13.47	6.32
6.09	7.44	4.52
3.66	8.13	6.125
8.955	20.755	10.38
6.13	4.375	7.125
3.305	8.19	11.915
3.12	4.13	12.875
5.61	5.28	13.85
5.045	4.72	7.125
3.415	6.825	5.855
4.245	9.715	5.945
3.1	7.25	14.455
5.575	9.365	13.025
5.795	6.195	4.085
5.85	6.25	8.735
4.81	4.805	5.965
3.49	5.045	12.64
6.225	4.88	13.475
14.475	4.6	9.8
9.145	8.095	5.37
10.205	8.115	3.08
10.925	5.105	3.695
3.71	3.81	13.54
4.035	6.465	3.515
4.225	6.13	8.46
7	3.915	12.115
20.305	5.75	12.905
3.64	5.52	9.31
9.66	5.335	14.455
7.975	2.72	3.01
6.83	4.62	3.165
6.015	5.605	3.96
5.065	6.97	3.16
5.05	3.28	4.845
5.505	2.815	7.01
12.03	3.35	13.63
5.24	5.715	12.97
5.015	4.52	13.36
5.745	4.575	9.14
7.145	6.545	8.325
4.84	4.795	13.59
3.91	6.525	8.96
4.08	4.53	4.22
3.755	5.195	14.445
3.84	9.765	12.205
7.03	6.22	10.75
3.655	4.995	11.425
5.79	5.47	10.595
5.965	4.77	14.47
12.865	4.595	14.83
4.965	6.625	10.625
5.74	6.25	12.155
6.89	3.93	12.8
2.755	3.975	8.89
6.97	5.89	4.895
5.66	5.495	12.06
4.015	5.555	5.93
6.46	4.81	14.2
5.835	6.135	13.515
6.24	5.98	13.86
13.625	6.655	14.91
13.625	5.64	10.49
16.87	5.875	12.99
12.665	4.85	6.115
14.32	8.9	3.825
5.165	6.6	14.785
6.355	5.96	12.08
12.57	6.895	13.73
4	3.69	12.63
6.25	4.99	4.095
10.795	6.325	4.89
9.53	8.86	13.935
5.74	6.31	5.625
6.5	5.49	12.335
5.235	5.445	14.33
7.835	3.68	6.005
4.545	6.655	3.645
5.535	7.3	6.62
6.1	4.775	8.065
14.3	7.645	4.49
5.8	7.19	4.01
4.28	5.17	13.52
6.34	4.22	5.355
4.55	5.91	12.4
5.725	6.77	10.905
9.405	5.735	13.23
6.99	3.69	11.14
18.32	5.06	9.445
8.2	3.76	12.105
4.85	3	3.48
5.77	4.975	4.665
3.635	4.115	12.625
3.675	11.405	3.19
5.02	8.01	4.225
3.545	6.57	5.02
5.805	5.435	5.415
5.845	3.95	4.585
3.9	7.02	4.71
3.635	4.11	2.735
3.825	4.56	3.885
11.34	5.81	4.71
7.07	6.29	4.645
6.185	9.765	3.35
4.73	4.815	2.71
4.31	3.415	12.185
5.205	4.755	12.305
4.945	6.105	3.77
4.165	6.485	9.835
6.515	4.925	10.29
8.835	4.355	7.3
6.68	5.3	4.445
3.425	2.975	12.07
3.33	5.14	6.975
4.57	6.395	12.88
5.655	5.615	3.885
5.46	3.72	6.59
3.58	5.635	8.515
4.18	3.945	12.48
13.54	3.515	9.16
5.23	4.33	12.85
4.67	7.97	12.31
11.885	6.6	5.925
7.575	5.155	6.02
9.33	3.32	3.835
5.59	5.085	7.1
4.43	5.55	8.215
8.51	3.66	6.635
5.105	6.56	7.555
4.105	7.155	6.6
3.845	4.225	7.33
2.945	3.775	7.55
9.24	4.355	4.97
5.49	3.195	11.415
6.135	3.835	9.825
5.875	11.01	10.78
5.26	9.855	10.365
4.73	13.79	7.995
3.925	7.195	5.845
10.465	10.645	11.06
11.39	5.255	7.07
4.31	3.855	10.72
4.61	3.935	13.77
5.405	4.1	7.42
4.86	3.76	4.75
3.5	5.53	4.195
3.935	10.575	10.325
3.955	10.81	9.385
4.63	10.855	8.15
3.945	8.095	5.01
4.32	5.26	6.145
4.195	4.54	3.4
5.4	4.745	6.615
4.58	13.735	4.705
3.64	3.825	5.005
11.155	8.275	4.525
14.895	5.77	12.145
13.065	3.07	8.675
9.61	10.54	11.265
10.17	12.95	11.17
14.885	5.68	12.115
13.01	4.4	8.14
11.825	3.66	11.195
4.93	3.795	6.09
4.87	9.005	12.515
3.94	3.4	7.815
3.145	4.805	6.955
4.33	2.74	5.845
4.395	3.03	11.385
4.115	5.06	7.765
5.15	5.355	11.855
5.795	6.725	12.075
5.795	3.305	4.06
5.59	5.365	5.45
8.445	5.11	3.105
12.3	4.28	6.01
13.215	10.21	4.17
5.71	7.48	7.025
8.715	6.98	5.505
4.68	5.86	3.97
6.295	6.31	11.085
3.42	6.605	2.895
10.215	8.745	4.615
12.56	7.175	11.335
12.92	13.48	5.89
9.815	10.925	6.265
12.365	9.35	3.45
10.38	7.305	3.43
13.16	4.515	4.85
7.035	6.675	11.08
8.285	2.89	9.035
11.82	13.185	7.85
4.86	5.78	11.54
4.665	14.68	5.46
4.66	4.61	6.705
4.66	5.02	4.745
7.125	17.24	7.385
6.69	9.965	9.96
3.75	8.07	12.07
4.765	9.23	4.595
3.135	9.23	12.16
4.815	6.515	3.94
5.355	5.79	3.17
8.495	3.31	10.66
3.905	3.915	5.06
10.595	4.03	12.015
8.64	5.395	11.485
13.97	5.395	11.645
13.98	5.08	11.345
10.785	5.105	7.85
13.015	5.115	5.655
9.78	6.37	6.085
9.8	3.87	6.225
10.04	3.635	7.31
10.57	4.69	6
10.845	4.02	3.15
11.935	7.585	9.45
12.995	6.38	10.375
7.155	7.425	11.385
6.15	6.56	9.49
3.785	7.16	9.755
3.655	3.36	3.825
3.42	2.93	4.97
2.345	11.915	13.165
4.205	10.96	12.575
3.88	9.27	12.12
8.625	4.08	12.125
4.465	4.465	12.275
3.675	4.555	4.14
3.27	6.355	12.78
3.54	5.905	3.89
4.16	3.88	3.16
5.315	5.705	4.265
3.635	5.43	9.85
3.625	3.775	4.385
3.985	4.805	6.845
5.165	4.55	14.37
5.695	8.8	10.615
5.865	6.16	8.09
6.815	5.78	3.39
2.515	7.105	4.19
11.115	6.46	3.965
6.485	7.915	4.3
6.165	6.63	7.34
9.18	2.475	11.685
6.06	3.76	5.095
5.34	6.57	6.3
7.715	3.605	4.37
9.505	6.25	5.21
6.645	4.805	3.195
5.05	4.05	3.9
8.655	2.77	10.545
4.025	16.42	8.905
6.43	12.82	11.5
4.465	10.625	13.51
5.75	3.99	9.575
3.69	5.51	5.015
5.245	6.675	4.09
2.98	4.115	4.775
15.37	5.615	9.135
11.845	4.335	12.47
10.345	4.055	12.485
7.94	13.26	9.06
4.83	12.27	3.135
6.63	12.35	3.85
7.225	3.855	6.185
4.78	9.66	5.57
7.115	4.54	4.445
10.015	2.88	18
11.8	17.78	15.86
5.185	3.83	5.995
5.825	5.055	4.425
7.995	8.605	5.835
5.675	3.195	5.35
5.52	5	5.63
7.885	5.845	19.065
3.91	14.015	11.695
3.795	8.63	5.515
4.775	9.365	7.78
7.825	4.49	3.93
10.1	4.93	8.86
4.245	5.465	11.055
8.4	5.135	17.97
7.195	7.065	14.1
11.57	4.905	13.315
6.735	3.035	12.39
5.32	7.145	5.65
5.085	8.53	6.455
8.18	10.92	3.895
4.82	4.245	14.845
8.56	3.595	20.435
6.51	11.905	6.66
7.015	5.055	7.435
7.935	8.295	9.135
5.86	10.37	11.295
11.535	3.605	9.185
11.67	10.135	8.555
6.765	7.55	16.96
5.125	3.21	5.78
4.215	3.09	5.95
5.84	2.97	5.52
8.785	3.195	5.755
7.08	3.34	5.75
4.37	4.435	4.08
3.57	2.695	6.88
4.39	3.185	6.155
9.275	5.345	13.355
6.445	3.66	4.345
5.275	7.165	5.67
9.085	4.28	4.85
8.3	12.255	13.67
8.825	11.635	15.235
3.345	11.83	5.045
4.095	10.215	6.945
6.955	4.575	17.96
5.89	3.91	7.145
11.045	10.56	5.535
11.705	2.945	3.51
8.325	8.92	8.41
9.565	10.5	5.495
8.93	4.17	5.075
7.49	4.94	4.885
5.375	3.755	3.68
9.285	4.66	4.61
11.065	5.58	13.705
6.185	3.17	9.105
8.23	2.415	11.78
8.59	3.96	16.065
4.94	5.27	7.005
6.415	3.785	4.46
5.58	3.895	18.015
3.655	2.965	19.19
13.825	2.85	5.96
3.555	4.525	11.7
10.25	3.325	4.435
3.06	3.93	5.97
12.575	3.33	13.805
13.305	3.67	15.245
10.135	5.445	16.165
10.955	4.24	3.325
10.995	2.245	5.89
4.82	2.025	11.5
4.925	4.38	11.205
3.805	2.795	10.79
4.695	4.165	12.38
8.305	10.325	9.56
11.665	4.615	13.325
5.605	4.855	7.96
4.415	6.18	8.18
5.72	5.55	10.28
9.915	7.26	10.785
3.43	3.565	6.47
4.465	5.15	4.64
7.79	5.25	4.33
8	3.15	3.755
9.225	3.825	5.725
10.705	4.365	6.765
6.94	4.84	3.295
4.95	3.69	6.49
4.64	3.56	7.165
6.33	4.335	5.215
3.845	5.32	11.655
5.775	4.58	9.76
5.14	3.325	6.26
6.275	2.575	7.825
9.88	3.52	6.82
5.025	2.815	4.385
5.55	8.365	8.66
4.95	4.77	7.07
2.335	8.275	8.8
3.14	4	12.725
9.26	5.445	11.02
9.46	5.06	5.93
8.07	7.1	12.435
8.62	10.965	14.455
11.145	4.8	14.3
6.485	4.43	11.235
11.535	5.345	10.7
3.41	5.875	5.525
4.415	4.165	4.585
3.165	5.3	4.14
2.795	3.54	4.185
5.47	3.805	4.055
2.6	4.07	3.995
4.285	4.27	4.235
4.225	3.785	5.41
7.025	5.29	4.815
6.145	4.275	4.28
2.73	5.305	5.69
11.415	2.645	5.895
4.455	12.765	9.345
6.75	8.68	6.175
3.675	9.34	3.03
8.765	12.605	4.8
6.36	13.82	10.76
4.595	11.705	7.77
4.775	5.51	5.77
3.225	5.635	5.145
5.265	3.915	4.825
4.205	9.12	3.685
8.22	9.925	3.05
5.435	11.95	3.1
4.845	13.435	9.41
3.465	13.695	10.66
4.325	12.83	11.1
3.51	10.54	5.87
4.665	12.03	3.99
3.77	9.85	7.055
5.36	9.315	11.415
4.595	9.61	10.135
7.56	8.8	10.37
3.435	11.06	5.885
4.415	7.265	4.105
7.5	13.105	4.44
7.645	5.52	3.775
3.62	5.97	3.705
4.115	5.55	5.7
6.995	4.355	5
6.61	4.395	4.745
6.64	6.595	3.995
5.965	6.16	11.19
3.825	7.37	4.235
4.325	5.88	5.39
7.925	5.075	12.165
5.605	5.93	12.485
6.275	4.28	12.725
4.98	4.55	10.58
5.6	7.595	11.145
4.9	4.185	9.825
4.265	9.935	9.835
5.575	4.565	17.84
3.59	7.405	12.245
3.58	3.45	10.795
4.86	4.57	7.55
5.295	8.19	6.18
4.66	3.47	3.67
3.31	3.485	3.61
6.64	5.3	10.77
10.13	6.135	11.33
6.81	7.545	9.285
5.42	3.865	9.395
5.95	3.93	9.045
4.25	10.095	9.13
3.76	4.085	3.435
6.45	6.505	4.845
7.375	8.795	4.83
5.615	10.34	5.44
8.355	7.105	5.905
7.095	8.755	3.325
6.94	5.29	2.975
4.6	11.005	3.635
8.38	9.015	3.785
8.26	15.335	11.745
3.68	11.38	9.005
2.365	13.615	4.095
3.095	14.32	4.91
4.86	5.85	9.8
9.85	5.725	2.98
5.16	7.86	3.875
2.78	5.34	4.89
2.33	6.475	7.225
5.36	12.24	3.05
8.08	7.875	4.96
6.72	6.045	4.74
4.245	6.125	12.215
4.29	5.61	9.285
4.655	5.125	9.23
5.435	11.445	8.8
3.1	11.53	10.345
5.265	11.76	7.8
3.16	11.75	5.575
6.02	7.925	7.35
6.825	5.925	4.06
9.125	5.825	4.305
3.315	10.705	4.83
4.05	10.19	2.88
2.695	14.435	3.965
4.71	13.56	8.705
4.255	5.97	10.93
3.025	5.115	11.355
6.325	5.585	9.635
3.355	4.485	9.675
5.95	4.83	10.925
5.745	4.53	12.035
3.45	3.495	9.865
4.33	4.355	12.58
10.41	4.05	8.855
5.97	12.175	8.48
5.32	3.63	5.58
5.645	4.845	5.87
9.415	6.15	6.32
11.235	10.1	4.21
3.56	6.745	6.96
5.285	3.17	4.88
10.095	5.135	3.805
9.975	5.45	6.66
4.61	4.65	4.47
3.8	6.065	5.15
2.7	3.71	5.29
3.885	5.75	3.325
5.505	7.07	4.595
5.445	4.065	6.88
3.51	5.295	3.495
4.17	7.785	3.035
5.395	5.365	8.95
3.67	10.105	5.305
5.135	7.155	4.57
5.045	8.595	4.505
4.185	6.185	4.59
6.25	4.145	13.295
5.17	6.97	12.08
7.395	9.28	3.5
6.235	8.365	3.605
3.54	10.435	3.35
5.385	13.66	4.795
3.555	3.88	3.34
7.485	7.015	8.285
11.06	7.165	8.865
3.55	4.385	3.97
6.955	4.59	4.45
5.575	6.505	3.06
5.2	3.875	6.005
8.77	9.68	2.64
5.765	3.935	2.615
7.06	3.665	3.335
2.935	5.175	10.945
7.475	7.57	12.57
5.76	8.47	11.565
10.28	4.605	4.855
6.74	6.185	9.58
7.8	5.995	6.36
6.195	6.38	6.51
5.22	9.555	7.69
5.075	5.335	3.205
3.385	3.115	3.89
5.19	13.525	8.1
3.29	2.77	8.245
4.255	6.93	3.865
5.03	10.41	3.22
3.08	3.885	4.37
9.12	5.025	3.635
4.79	4.64	3.42
4.245	4.92	8.91
3.85	4.64	5.465
11.275	5.995	7.565
5.53	14.695	4.095
4.645	5.955	2.67
4.08	9.875	2.745
7.595	4.995	2.575
3.06	6.195	2.425
2.93	8.575	5.495
5.785	4.265	12.27
4.24	11.69	11.77
8.08	6.515	3.165
4.275	5.345	3.12
5.295	6.8	5.88
6.885	6.035	10.465
4.75	4.71	5.99
9.585	11.47	3.89
14.15	6.825	2.34
5.995	5.88	2.87
4.39	3.865	2.65
2.835	3.105	2.82
13.78	6.125	3.615
10.77	4.59	11.69
12.295	5.305	12.365
5.435	8.115	15.01
4.95	2.845	11.425
5.225	7.1	10.105
4.65	6.605	7.34
5.135	5.62	4.2
2.585	4.445	13.4
6.16	4.81	9.46
7.205	4.23	12.645
6.965	5.925	6.04
6.115	11.785	11.99
12.185	12.21	5.165
12.95	11.33	4.005
14.78	5.485	3.415
11.99	4.435	4.39
11.235	3.115	3.655
12.185	5.295	2.96
9.68	3.575	11.85
11.23	4.46	9.65
9.685	9.41	10.795
11.835	4.155	10.82
11.46	2.645	4.535
11.91	2.53	4.32
12.975	3.71	12.63
10.285	4.605	7.85
11.425	3.645	9.18
8.685	3.815	10.375
6.79	7.275	12.95
3.68	5.7	9.74
6.425	4.455	2.755
3.135	8.135	5.8
4.875	9.215	4.585
5.025	6.825	4.44
4.73	3.53	6.12
3.435	10.075	6.1
4.535	4.185	6.005
5.3	3.09	9.555
5.665	2.655	13.47
6.785	3.605	14.16
4.56	6.48	12.065
14.93	5.4	12.32
14.005	5.645	12.65
14.44	5.46	15.085
14.455	4.9	12.385
15.085	2.875	11.92
11.325	4.59	12.665
9.385	5.975	14.585
8.82	5.215	9.59
12.285	7.995	10.575
8.43	5.615	11.445
9.93	4.625	14.43
7.48	7.365	11.33
5.05	7.48	5.775
4.17	11.905	4.505
11.22	5.815	3.205
12.73	5.325	4.305
4.925	4.46	5.98
5.555	6.02	5.565
6.935	2.82	3.33
4.08	2.335	3.16
4.295	3.18	3.535
4.955	4.54	4.145
6.745	6.81	3.1
6.6	10.775	3.025
4.225	4.855	3.225
3.48	9.835	6.035
4.28	11.815	3.465
13.945	10.53	6.655
13.455	11.35	7.82
8.41	7.2	4.94
13.07	5.51	4.06
3.71	6.915	6.645
5.605	4	5.65
10.945	4.47	4.78
10.845	5.805	4.37
9.325	3.37	6.87
3.61	7.42	7.535
5.92	5.215	4.81
3.17	4.525	2.935
5.795	6.61	4.465
3.705	5.45	8.395
4.455	3.29	9.105
8.74	7.305	10.695
10.3	12.245	11.045
5.03	5.485	10.63
5.14	10.5	12.705
7.205	5.78	10.51
12.98	4.395	11.545
7.55	2.935	11.19
5.075	9.465	12.505
3.665	4.175	10.135
4.165	5.61	11.935
14.575	5.225	11.13
13.775	8.16	12.795
6.125	4.56	13.115
3.405	6.095	8.87
4.16	5.565	11.6
4.765	6.58	11.465
6.745	13.3	11.135
9.71	5.16	11.275
3.165	7.41	11.955
7.25	7.35	9.89
4.395	8.015	6.485
3.565	4.185	4.465
6.675	11.245	6.925
4.38	4.275	4.85
4.545	4.6	5.91
11.225	7.82	3.43
11.3	7.12	7.81
9.47	8.005	4.52
6.61	7.695	3.565
5.86	4.455	4.665
3.785	12.17	5.345
4.515	9.08	4.76
5.585	6.04	3.62
4.36	5.11	6.98
11.45	9.275	7.575
3.915	6.375	5.985
3.305	6.09	4.01
5.1	8.205	3.82
4	3.655	4.025
3.665	7.02	3.695
9.04	5.515	13.385
4.32	6.765	6.655
5.815	2.94	2.9
5.37	12.45	4.555
3.15	6.305	4.71
5.94	5.58	3.465
3.395	11.46	3.145
6.815	3.505	4.97
6.77	8.185	8.505
3.97	10.265	10.875
4.015	5.34	10.36
6.98	8.445	15.27
10	5.815	11.785
4.015	12.575	12.04
3.295	7.925	11.195
3.69	8.535	8.385
4.23	8.44	7.68
4.15	10.92	8.385
3.895	7.87	8.76
3.265	4.865	2.69
9.085	10.85	3.65
5.22	10.99	3.31
4.92	6.655	5.66
3.35	9.81	10.07
3.03	5.18	5.13
4.065	11.655	3.915
4.065	11.18	5.565
7.44	3.825	14.44
3.17	7.75	14.09
3.77	8.695	13.725
3.2	4.465	6.19
5.725	3.275	5.225
3.54	4.475	5.295
9.33	11.995	3.665
7.465	17.39	5.735
4.87	6.285	4.04
8.085	5	3.63
4.08	6.415	10.335
4.165	7.005	7.78
4.395	5.015	4.515
3.645	6.76	2.715
4.855	3.81	4.13
4.025	13.64	3.805
8.855	23.235	13.51
6.38	6.38	13.685
3.715	8.58	7.325
3.21	4.47	3.53
3.72	4.475	5.87
4.41	6.835	11.975
5.93	5.735	8.99
6.255	3.84	5.53
5.145	7.315	7.75
2.545	3.125	5.685
4.16	4.98	11.435
9.22	4.02	4.345
4.28	12.475	3.59
3.665	13.87	5.45
4.89	6.13	5.635
9.21	4.995	3.6
4.145	14.45	6.805
4.53	14.15	6.45
4.96	6.665	10.035
4.165	5.29	6.33
3.755	4.24	2.975
3.935	4.185	2.695
5.235	12.385	3.785
5.76	6	12.95
	6.515	4.735
	4.835	5.26
	4.03	8.655
	12.415	4.6
	11.44	5.99
	9.995	13.24
	3.395	14.57
	3.765	5.07
	4.185	5.36
	3.895	4.29
	4.7	5
	10.82	10.31
	8.12	5.925
	9.835	10.23
	5.165	7.62
	4.11	10.71
	4.31	8.165
	12.37	7.895
	14.665	9.07
	4.775	9.085
	5.21	9.95
	10.8	9.285
	12.52	6.345
	12.185	6.68
	4.285	8.14
	3.39	10.585
	4.135	6.165
	4.695	6.795
	6.035	9.865
	12.515	9.425
	5.58	7.615
	3.955	11.15
	9.215	7.985
	4.64	5.43
	4.045	6.5
	6.19	2.765
	5.725	2.655
	12.805	3.685
	12.77	2.985
	5.87	3.27
	7	2.88
	4.875	3.255
	10.255	2.99
	5.535	3.475
	5.265	2.84
	4.24	2.825
	3.76	4.405
	2.875	4.055
	5.32	5.56
	4.13	3.525
	5.5	3.455
	5.01	2.19
	5.66	2.79
	6.12	2.755
	2.725	3.235
	9.52	4.39
	5.775	4.14
	10.805	2.535
	5.19	3.295
	6.33	2.875
	10.615	3.65
	11.07	4.385
	8.97	3.295
	9.61	2.69
	9.025	2.945
	4.7	2.76
	7.685	3.04
	8.305	2.84
	8.39	4.36
	4.835	3.245
	6.585	3.05
	3.535	2.155
	3.64	2.42
	7.075	3.72
	7.66	2.82
	8.41	2.925
	8.405	2.865
	8.15	4.32
	8.655	3.185
	7.995	2.265
	8.245	2.035
	8.96	4.525
	4.53	5.555
	11.855	7.065
	5.875	2.925
	6.385	2.64
	3.645	10.04
	7.6	4.585
	5.325	8.17
	6.585	7.67
	5.23	9.655
	5.35	8.265
	6.605	9.155
	6.03	9.78
	6.575	7.515
	9.955	7.585
	5.92	8.96
	5.61	7.34
	9.11	9.575
	5.035	9.56
	6.89	11.595
	8.755	7.945
	7.225	9.275
	5.365	10.49
	5.02	10.38
	6.09	8.71
	7.14	8.885
	4.32	8.11
	8.635	7.96
	5.525	8.755
	5.725	6.195
	4.555	5.23
	4.725	5.115
	5.47	7.125
	8.595	6.73
	5.145	8.39
	7.94	7.465
	7.805	9.79
	7.975	8.635
	6.69	7.895
	7.895	8.875
	7.955	7.49
	9.235	6.37
	10.27	3.955
	10.01	6.86
	5.185	8.495
	6.92	8.335
	7.355	7.43
	5.945	4.03
	4.82	4.26
	6.015	4.72
	3.61	3.395
	8.425	4.08
	5.055	2.635
	8.75	2.15
	5.365	2.09
	5.39	2.565
	6.46	4.82
	3.235	3.04
	10.005	2.93
	6.87	2.475
	6.765	3.235
	5.89	3.63
	4.465	3.095
	7.57	2.895
	6.46	3.495
	4.81	2.075
	4.435	4.71
	4.765	3.545
	6.825	2.395
	6.44	8.89
	8.06	9.645
	11.19	8.88
	5.79	6.575
	7.2	10.88
	4.38	9.535
	7.15	9.91
	4.67	11.055
	7.8	13.65
	5.55	9.005
	5.9	9.485
	9.815	8.275
	4.91	9.965
	7.635	11.125
	5.78	6.9
	7.385	7.9
	5.58	4.81
	6.765	7.64
	6.045	10.145
	5.215	10.055
	6.845	11.65
	8.745	3.255
	4.54	2.23
	3.94	2.345
		2.905
		3.71
		2.41
		4.09
		3.275
		2.61
		2.78
		3.695
		2.78
		4.02
		3.16
		2.985
		3.595
		5.165
		4.35
		6.39
		2.46
		2.42
		2.545
		4.335
		5.475
		2.23
		3.09
		3.88
		3.57
		3.49
		3.515
		3.455
		2.99
		3.56
		5.975
		2.745
		2.74
		3.88
		11.32
		7.535
		5.8
		4.625
		5.435
		4.99
		9.515
		10.32
		4.76
		6.705
		6.195
		10.265
		6.37
		6.655
		8.175
		9.995
		9.675
		7.57
		11.825
		8.8
		10.25
		6.99
		4.05
		10.14
		9.455
		9.995
		7.42
		4.51
		9.87
		10.82
		11.805
		7.81
		7.515
		9.265
		8.88
		6.98
		5.975
		4.845
		11.72
		6.03
		2.96
		11.815
		6.435
		4.765
		11.24
		12.225
		5.33
		12.395
		11.745
		10.205
		7.4
		5.335
		4.95
		11.875
		5.15
		4.14
		5.015
		5.835
		8.895
		11.2
		6.845
		4.03
		4.025
		5.06
		11.205
		6.52
		7.035
		7.195
		5.945
		5.47
		7.845
		7.115
		10.49
		6.03
		10.395
		10.57
		8.5
		10.975
		10.53
		5.465
		7.04
		4.62
		6.295
		6.515
		9.82
		6.855
		9.53
		5.51
		10.145
		4.89
		7.56
		11.26
		9.6
		8.23
		12.16
		8.64
		11.235
		8.435
		6.445
		4.05
		14.47
		8.085
		10.435
		5.86
		11.47
		7.575
		4.695
		11.2
		9.265
		6.115
		10.26
		4.09
		3.77
		2.695
		10.875
		5.565
		6.18
		11.05
		11.49
		9.4
		9.075
		10.035
		4.445
		6.16
		9.75
		6.655
		5.135
		9.845
		2.91
		11.445
		2.975
		4.13
		3.665
		12.11
		7.26
		2.555
		5.165
		5.87
		3.39
		5.04
		3.825
		4.06
		3.865
		11.665
		16.675
		3.56
		5.225
		6.11
		11.185
		11.69
		11.235
		10.39
		12.995
		8.995
		8.29
		6.79
		4.225
		5.135
		5.11
		10.92
		5.84
		8.625
		4.79
		11.03
		9.795
		12.105
		8.45
		11.43
		10.73
		10.385
		12.535
		12.05
		12.475
		10.54
		4.53
		5.71
		4.445
		4.645
		5.81
		11.535
		11.525
		8.83
		10.37
		7.095
		10.405
		4.05
		2.39
		4.21
		3.575
		9.64
		3.305
		4.22
		10.975
		10.83
		12.365
		4.495
		3.86
		11.875
		12.775
		9.015
		12.78
		12.62
		7.36
		12.83
		13.14
		4.24
		5.32
		6.27
		2.855
		3.635
		4.035
		2.67
		6.03
		11.31
		11.5
		11.495
		8.8
		3.105
		3.145
		4.575
		7.325
		4.25
		2.915
		12.49
		9.42
		11.545
		4.995
		6.345
		7.525
		12.59
		13.06
		11.335
		11.785
		8.32
		8.195
		3.015
		2.88
		7.385
		7.03
		5.1
		4.625
		8.9
		6.935
		4.225
		3.61
		3.375
		12.36
		7.175
		6.405
		11.675
		11.375
		8.095
		4.225
		10.43
		5.615
		9.62
		9.54
		3.72
		11.685
		8.135
		13.955
		4.615
		2.655
		3.665
		2.44
		5.275
		4.975
		12.415
		13.685
		13.245
		4.675
		14.565
		4.59
		5.19
		6.16
		9.21
		3.46
		3.2
		12.63
		10.58
		12

## Sheet: Unmyelinated fiber axon dia
CIAP	Inflammatory neuropathy	Healthy controls
0.6	1	0.9
1.4	0.9	0.9
2.2	1.25	0.95
0.65	0.75	1.45
0.75	0.6	1.3
0.55	1.3	0.9
0.75	0.5	0.8
0.8	0.8	0.7
0.5	1.15	1.1
1.55	1.55	1.15
1.1	0.35	1.1
1.3	0.35	1.35
1.9	0.45	1.1
0.85	0.5	1.1
0.85	0.4	1.5
0.75	1.2	1.15
0.9	0.7	0.6
0.7	0.8	0.9
0.65	0.75	0.85
1	0.4	1.2
1.95	0.8	1.05
0.95	0.6	0.95
0.85	0.45	1.15
0.6	0.7	0.9
0.55	1.05	0.45
0.9	1.65	0.9
1.05	0.9	1.25
1.45	0.9	0.8
1.05	2.5	0.9
2.75	1.45	1.05
1.7	0.8	1.25
1.25	0.6	1.25
1.2	0.85	1.1
1.95	1.05	0.8
1.25	0.5	0.85
0.65	0.55	1.15
1.45	1	0.9
0.85	1.75	0.75
0.65	0.55	1.2
0.7	1.1	0.8
1.75	0.95	0.9
1.5	1.05	0.9
1.35	1.3	1.1
0.9	0.85	0.95
1.25	0.45	1.2
0.5	0.55	1.3
0.4	0.6	1.05
1.95	0.45	0.7
0.5	0.45	1.5
0.45	0.6	0.9
0.75	0.6	1.2
1.85	0.65	1.2
1.55	0.9	0.95
1.7	0.8	1.2
0.95	1.05	1.35
2.2	0.5	1.5
0.4	0.25	1.45
1.05	0.25	1.1
0.7	0.55	1.3
0.45	0.7	1.15
0.5	1.2	0.6
0.65	0.75	0.5
0.8	0.45	1
0.7	0.45	0.95
0.55	0.45	1.15
2.05	0.45	1.4
1.35	1.2	1.4
1.65	0.95	1.45
0.8	0.95	1.65
0.65	1.05	1.1
0.6	1.35	0.7
1.75	0.8	0.75
1.4	0.6	1.1
0.55	1.25	1.1
1.15	1.3	1.2
1.4	1.2	0.85
0.75	1.3	1.05
1.95	0.65	0.5
1.3	0.4	0.9
0.65	0.55	1.05
1.6	1.15	1.1
0.9	1.25	1.1
1.75	1.15	1
1.85	0.9	0.95
2.25	0.8	1
1.4	1.45	0.8
0.75	1	0.9
1.35	1.4	0.6
0.75	1.3	0.25
1.85	1.4	0.9
1.55	1.6	1.2
1.3	1.5	1
1.45	1.3	1.05
2	1.5	0.8
1.6	1.1	0.4
0.95	1.5	1.15
1.3	1.15	1.1
1.4	0.55	1.5
0.65	1.3	0.45
1.95	0.6	0.35
2.05	0.9	3.35
1.65	0.85	1.8
1.15	0.45	1
1.65	0.8	1.2
0.8	1.2	1.35
0.6	0.8	1.7
0.6	1.25	1.3
0.75	1.05	0.6
0.35	1.15	1.55
0.75	1	1.05
0.85	1	0.4
1.7	1.15	0.8
1.75	0.7	1.3
1.2	0.95	2
0.7	1.2	1.4
1.4	0.35	1.45
1.5	0.4	1.1
1.3	0.6	1.3
1.55	0.45	1.55
2.25	0.65	1.55
1	0.65	1.25
1.65	0.9	2.15
2.55	0.65	2.35
2.4	1.2	1.85
0.9	1.2	2
2.55	0.45	1.65
1.3	0.35	2.3
1.35	1	2.15
0.7	0.6	2
1.25	1	1.8
1.7	0.85	1.85
1.4	1.8	1.15
1.6	0.8	1.45
1.4	1.05	1.3
1.1	0.5	1.05
1.05	1.35	1.3
1.2	0.6	1.15
1.3	0.4	0.8
1.05	0.55	1.35
1.25	1.9	0.8
0.9	0.6	1.15
1.45	1.1	1.05
1.5	0.6	1.2
1.3	0.65	1.45
0.95	1.6	1.6
1.65	1	1.7
1.25	1.4	1.05
1.6	0.45	1.05
1.35	0.65	1.05
0.75	1.35	1.4
0.75	1.2	0.85
0.95	1.15	1.5
1.75	1.25	1.4
1.75	0.75	1.25
1.25	1.5	2
1.7	0.85	1.3925
1.45	1	1.6725
1.35	0.8	1.4645
0.6	0.65	1.0505
1.6	0.95	1.141
0.55	1.55	1.091
0.7	1.8	0.936
2.1	1.95	0.504
2.05	1.35	1.3695
1.55	0.45	1.083
2.65	0.85	1.301
1.55	0.95	0.998
0.55	1.3	1.2205
0.6	0.8	1.011
1.85	0.85	1.0115
1.45	0.55	0.467
1.15	1.7	0.424
1.35	1.55	0.4655
0.6	2	1.4565
1.05	0.95	1.5965
1.65	1.15	1.294
1.4	0.8	1.314
0.8	1.25	1.4375
1	1.5	1.075
0.9	1.65	1.467
0.6	1.75	0.8265
1.05	2.25	0.9395
1.3	0.45	1.0395
1.75	1.15	1.4815
0.9	1.55	1.297
1.45	1.05	0.785
2.05	1.6	1.137
1.2	0.5	1.343
1.65	0.8	0.8555
0.75	2.1	1.243
2.1	1.2	1.03
2.9	0.6	0.5375
1.6	1.15	0.809
0.45	1.25	1.6295
1	0.85	0.53
0.7	1.05	0.44
1.4	1.8	0.3255
1.5	0.4	0.466
0.95	1.15	0.389
1.05	1.05	1.22
1.45	1.3	1.185
1.8	1.1	1.7155
0.65	1.4	1.457
1.25	1.45	1.0735
1.55	1.7	1.5855
0.55	1.8885	1.1685
1.6	1.338	1.3665
0.7	0.9105	0.843
0.7	1.2145	1.6745
0.75	0.5035	1.0855
1.05	0.5845	1.614
1.15	1.1665	1.987
0.6	0.9375	1.138
0.9	1.1595	1.3355
1.15	1.493	0.9945
1.3	1.6025	1.4555
0.55	1.1565	1.2065
0.95	1.553	1.0795
0.95	0.871	1.5585
0.75	2.6845	2.239
1.15	1.319	0.917
1.4	1.2	1.0255
0.6	1.5785	1.005
0.9	1.049	1.057
1	0.6755	0.9025
0.75	1.6345	1.4585
0.8	0.58	1.0255
0.55	0.456	1.2005
2.05	0.5155	1.1375
1.8	0.939	0.7995
1.3	1.0765	1.5885
1.05	1.3605	1.3615
1.55	0.8255	1.4775
1.85	1.2875	1.035
1.15	1.014	0.872
0.6	2.128	1.1915
0.85	1.1095	1.246
1.251	1.2965	0.731
0.812	0.923	0.8165
1.3975	0.854	1.164
1.2045	0.67	1.207
1.6015	0.5755	1.212
2.1995	0.5595	1.025
1.116	0.8115	0.973
1.215	0.7335	1.3815
1.3565	0.628	1.0575
1.565	0.78	1.0785
1.4565	0.448	1.189
1.0655	0.589	1.4985
0.9525	0.4785	1.3
1.0375	1.5565	1.434
0.558	1.062	1.147
1.1205	1.0865	0.757
0.751	0.6835	0.4715
1.2415	1.4515	1.436
1.024	1.5835	0.974
1.1535	1.3305	0.6495
1.1015	0.856	1.1415
1.072	1.4195	0.2575
1.0805	0.7235	0.5235
1.1875	0.632	1.2405
1.633	0.433	1.2355
1.269	2.0705	1.1775
1.0235	1.34	1.032
0.914	1.475	0.857
1.0495	0.65	1.1455
1.4525	0.472	0.823
0.9255	1.018	0.562
1.3055	1.316	1.011
1.106	0.7055	1.461
1.4545	1.272	1.4025
1.4485	0.6085	1.1305
1.374	1.294	1.684
1.2245	2.043	1.429
1.0955	1.127	1.378
1.559	1.0915	0.875
1.3695	1.1625	0.458
2.0115	1.71	0.908
1.78	1.2545	1.1875
1.2	1.426	1.086
1.4645	0.4745	0.9
1.647	0.658	0.5465
2.0405	1.3905	1.144
1.3105	0.5505	1.2195
1.4415	0.68	0.3905
0.708	0.6	0.956
0.635	1.1965	1.061
0.7175	1.2	0.605
1.4265	1.607	0.8345
1.098	0.454	0.4845
1.5335	1.8095	0.907
1.4415	1.747	0.7135
1.2145	1.197	0.592
0.92	0.849	0.4655
1.391	0.4985	0.8355
0.511	1.46	0.7175
0.2675	0.5735	1.2945
1.1605	3.039	0.9745
0.8365	2.0885	1.347
1.477	0.7185	0.9605
1.4105	0.837	0.8045
1.0885	0.8505	0.7775
1.561	1.0985	0.8635
1.286	0.871	1.1505
1.0635	1.2695	1.366
1.302	0.936	0.455
1.1155	1.47	0.946
1.1485	1.0795	1.5415
1.0365	1.0395	1.1345
0.9985	0.521	0.9
0.772	0.87	1.173
1.017	1.5385	1.589
1.44	1.324	1.1345
1.223	0.6985	0.998
1.177	0.4555	1.37
0.84	1.7385	1.5255
1.0295	2.7535	1.463
1.27	3.633	1.197
1.4515	1.0505	1.1335
0.733	0.8955	0.6865
1.2245	0.836	0.7575
0.94	0.8275	1.221
1.0365	0.9655	1.032
1.2815	0.741	0.8585
1.236	3.9915	1.224
0.876	1.2305	0.9
1.26	0.9535	1.269
1.2035	2.576	1.4395
1.17	1.496	1.0635
0.9305	0.9875	1.178
1.0805	0.904	1.31
0.8515	0.882	1.099
1.153	0.828	0.963
1.137	0.5355	1.423
0.9115	0.429	1.4275
1.1715	0.644	1.0655
1.2445	0.4765	1.497
1.381	0.564	1.673
0.9185	1.4325	0.959
1.1365	1.576	1.0395
1.4725	1.9105	1.03
1.3895	1.606	1.307
1.317	2.435	1.361
0.9035	1.1645	0.812
1.25	0.7645	1.073
0.7715	0.7855	1.252
1.271	2.579	1.352
1.361	1.185	1.473
1.1365	0.943	0.7245
1.2585	0.5155	1.48
1.3395	0.8045	1.454
0.858	1.242	2.038
0.995	1.02	0.899
1.07	0.9525	1.436
1.0385	1.1045	1.408
0.7585	0.9685	1.3265
1.54	0.588	1.5325
1.21	0.6035	1.2785
1.309	1.074	1.098
1.4115	0.8085	0.7275
1.0875	0.9595	1.253
1.2745	0.434	1.4505
1.251	1.4225	1.5525
1.289	0.7525	1.3885
0.7295	1.4965	1.1935
1.1375	0.758	1.3955
1.5175	1.5205	0.579
1.336	1.5675	0.854
1.147	1.5855	1.1825
1.026	1.9135	0.4305
1.3245	1.592	1.3335
1.3335	1.169	1.3225
0.9255	0.8945	1.1175
1.5	1.688	1.612
1.482	0.9	1.144
1.376	1.1645	1.4205
1.252	2.3445	1.349
1.1875	1.5785	1.1945
1.475	0.8855	1.6015
1.405	0.9875	0.9775
1.505	1.3515	1.2485
1.11	1.1635	0.4965
1.705	0.9005	1.2475
0.805	1.0055	1.7725
1.395	0.5605	1.1365
1.4	1.1955	1.4885
0.92	1.559	1.5195
0.785	2.043	1.0205
1.175	1.4115	1.0025
1.415	0.466	1.374
0.875	0.7405	1.495
1.275	1.1115	1.3135
1.085	0.4155	1.2635
0.86	0.865	1.3975
1.165	1.3405	1.567
1.49	0.817	1.1685
1.505	1.0445	1.3465
1.075	1.5135	0.8225
0.745	1.2845	1.276
0.925	2.224	0.7645
1.425	0.7265	1.082
1.265	0.8945	0.9855
0.835	0.4445	1.088
1.37	0.34	0.785
1.63	0.3885	0.9135
1.565	0.7275	1.193
1.765	1.6705	1.162
1.44	2.9815	0.935
1.12	0.4835	1.0845
0.7	0.815	0.9625
1.155	0.6825	0.8325
1.435	0.8785	0.827
1.395	1.2925	1.0845
0.77	1.537	1.147
1.51	1.279	0.9785
1.865	0.8435	0.904
0.615	0.9885	0.7875
0.735	0.9835	0.9035
0.575	0.884	0.7675
1.225	0.9865	1.184
1.265	0.3	1.271
0.825	0.71	1.361
1.545	0.421	1.3045
0.735	0.336	1.454
1.285	0.5915	1.184
1.3605	0.5345	1.264
1.131	0.3145	1.103
1.2305	0.7495	1.268
1.2025	0.661	1.921
0.7985	0.5315	0.871
1.1865	0.7395	1.095
0.9005	0.3755	1.1525
0.6215	0.4685	0.6265
0.594	0.463	1.314
0.608	1.183	0.839
0.5725	0.673	1.05
1.452	0.718	0.3895
0.5185	1.069	1.6785
0.76	1.195	1.3425
0.694	0.9375	1.457
1.185	0.5	1.432
1.139	1.324	1.2815
1.019	0.583	1.9185
1.095	1.093	0.996
1.004	0.6	1.2545
1.0625	1.399	1.6555
0.6525	0.4645	1.429
0.793	0.6185	1.481
1.1195	0.493	0.886
0.8255	0.321	0.9845
0.739	0.3645	1.253
0.9555	0.4875	0.966
1.3215	1.344	0.6745
0.9045	1.9445	1.3895
0.881	1.303	1.2645
0.615	1.174	1.4045
1.1085	1.1435	1.3635
1.091	1.1525	1.423
0.955	1.1905	1.5625
0.9	0.3625	0.5105
1.234	0.873	1.456
1.2205	1.3705	2.2315
1.247	1.3485	1.809
1.3905	1.043	0.77
0.9995	0.961	1.4285
0.5035	1.56	1.091
1.4075	1.4345	1.1495
1.4885	1.164	1.54
1.0595	1.0325	1.339
1.1535	1.0515	0.557
0.9445	1.2865	0.474
0.8675	1.1965	1.139
1.2235	1.4475	0.919
0.879	1.3745	1.586
1.1685	1.243	1.984
1.1305	1.5255	1.0565
0.7975	1.45	0.8515
1.4645	2.5025	0.996
0.838	0.7345	1.217
0.6	0.585	1.615
1.1945	0.801	1.141
0.8045	0.9475	1.3285
1.0505	1.4865	0.874
1.2095	1.349	1.503
1.368	0.9685	1.848
0.583	0.449	0.8485
1.2025	1.023	1.444
1.167	1.0165	1.3805
0.976	0.972	0.631
1.1345	0.7115	1.288
1.1055	0.678	1.2855
1.0015	0.7875	1.4705
0.915	1.243	0.707
0.83	1.225	1.775
0.935	1.3185	0.7145
0.835	1.154	1.483
1.095	0.9575	1.539
0.965	0.9665	2.073
0.97	0.6015	0.6815
0.95	1.093	0.644
1.04	0.978	1.4055
1.025	1.012	0.937
	0.5245	1.556
	0.5365	1.4585
	0.8495	0.771
	1.2505	1.0475
	1.14	0.9695
	1.599	1.31
	1.1095	0.754
	1.4425	1.294
	0.9505	1.052
	1.3585	1.407
	1.081	1.0265
	1.07	1.656
	0.3905	1.1815
	0.4115	1.1185
	0.6035	0.7635
	1.0415	1.3275
	1.1655	1.131
	1.032	1.21
	0.73	0.9465
	1.46	0.962
	0.8515	1.1775
	1.3815	0.902
	0.7825	1.4885
	1.0305	1.103
	0.982	1.263
	0.8865	1.257
	1.2805	1.2765
	1.301	1.0725
	1.029	1.1015
	0.9075	0.997
	1.0485	1.634
	0.637	1.6915
	0.597	1.385
	0.3765	0.814
	1.159	1.281
	0.3805	1.4825
	0.8315	1.7275
	1.248	1.2015
	1.0285	0.8405
	0.9805	0.727
	0.584	1.7155
	1.3535	1.3425
	0.8655
	0.6175
	1.1575
	0.456
	1.1095
	1.0355
	1.239
	1.3275
	0.9045
	1.293
	1.046
	0.541
	1.338
	1.225
	0.6125
	1.046
	0.8255
	0.4855
	1.3215
	0.693
	0.7065
	1.0465
	0.818
	1.507
	1.0285
	1.4065
	1.036
	1.4075
	0.861
	1.0695
	1.62
	1.114
	1.434
	1.1365
	1.454
	1.0895
	0.4535
	0.84
	0.6425
	1.389
	1.0915
	1.002
	0.8185
	1.1815
	1.8235
	1.0065
	1.1405
	1.3045
	0.6015
	1.1755
	1.079
	1.0505
	1.0615
	1.0705
	1.1065
	0.7535
	1.0755
	0.985
	1.122
	0.5395
	0.8655
	1.214
	0.762
	0.8265
	1.1315
	1.278
	1.377
	0.8255
	0.8705
	0.6895
	0.6845
	1.2415
	1.722
	1.43
	1.794
	1.4035
	1.1535
	1.659
	1.412
	1.406
	1.47
	0.623
	0.6255
	0.813
	1.6495
	0.9715
	0.5635
	1.504
	1.2665
	1.341
	0.761
	1.472
	0.696
	1.235
	1.614
	0.805
	0.7165
	2.1585
	1.1925
	1.6485
	1.775
	1.0045
	1.276
	0.9935
	0.8045
	0.991
	0.747
	1.058
	0.7095
	0.8495
	0.782
	1.06
	1.2995
	0.919
	1.17
	1.2745
	1.047
	1.058
	1.121
	1.5755
	1.4545
	1.0025
	0.8665
	1.771
	0.9665

## Sheet: Microangiopathy data
	Group		Lumen area (µm2)	Endothelial cell area (µm2)	Basal lamina area (µm2)	"BLAT" (µm)	Endothelial cell nuclei (no)	Periendothelial cell nuclei (no)	Endothelial cell profile (no)
Sample1	CIAP	Vessel 1	1.956	40.44	84.435	2.6803	3	0	5
	CIAP	Vessel 2	1.922	28.93	78.531	2.76688	1	1	7
	CIAP	Vessel 3	5.506	28.295	110.026	3.48609	2	1	6
	CIAP	Vessel 4	8.065	31.683	51.295	1.82631	1	0	7
	CIAP	Vessel 5	0.983	16.7	45.816	2.12333	0	0	3
	CIAP	Vessel 6	2.303	42.411	68.77	2.2376	2	0	6
Sample4	CIAP	Vessel 1	31.324	34.333	53.315	1.58229	3	1	4
	CIAP	Vessel 2	60.329	68.577	131.646	2.70131	3	0	5
	CIAP	Vessel 3	5.909	23.893	33.405	1.40549	1	0	3
	CIAP	Vessel 4	7.584	20.883	96.616	3.29972	1	1	5
	CIAP	Vessel 5	11.663	28.176	128.643	3.76216	3	2	5
	CIAP	Vessel 6	10.23	19.953	46.416	1.83823	1	0	5
Sample9	CIAP	Vessel 1	25.379	35.139	147.295	3.74418	2	1	5
	CIAP	Vessel 2	6.408	14.921	35.418	1.64446	1	1	3
	CIAP	Vessel 3	13.439	16.036	25.488	1.1197	1	0	5
	CIAP	Vessel 4	2.445	13.804	80.929	3.28747	0	2	4
	CIAP	Vessel 5	6.937	10.268	36.526	1.79539	1	0	4
Sample16	CIAP	Vessel 1	1.386	29.233	74.706	2.66825	1	0	6
	CIAP	Vessel 2	6.646	36.503	127.533	3.66483	3	1	5
	CIAP	Vessel 3	4.318	30.324	78.681	2.68531	2	1	4
	CIAP	Vessel 4	2.284	19.092	97.307	3.53789	1	1	6
	CIAP	Vessel 5	26.723	35.164	80.286	2.28881	1	1	5
	CIAP	Vessel 6	6.906	48.518	114.137	3.14639	3	2	5
Sample22	CIAP	Vessel 1	26.829	29.091	81.019	2.38321	2	0	6
	CIAP	Vessel 2	40.22	45.496	123.817	2.94336	2	0	7
	CIAP	Vessel 3	21.877	13.036	107.815	3.40667	0	1	6
	CIAP	Vessel 4	8.533	42.436	79.446	2.41512	2	2	6
	CIAP	Vessel 5	23.917	35.813	58.496	1.77418	2	1	5
	CIAP	Vessel 6	19.795	22.959	94.346	2.91704	1	1	5
	CIAP	Vessel 7	3.553	34.518	82.492	2.71372	2	1	4
Sample24	CIAP	Vessel 1	4.134	33.016	159.373	4.4704	2	1	6
	CIAP	Vessel 2	14.864	8.663	60.047	2.42117	0	1	5
	CIAP	Vessel 3	8.242	41.751	116.965	3.30088	2	3	3
	CIAP	Vessel 4	14.139	13.68	45.485	1.85472	0	0	6
	CIAP	Vessel 5	21.166	14.488	81.942	2.74934	0	1	3
	CIAP	Vessel 6	14.234	24.22	54.884	1.95211	1	0	6
	CIAP	Vessel 7	23.89	23.203	64.42	2.08611	1	0	5
Sample26	CIAP	Vessel 1	12.639	68.166	263.331	5.39464	5	1	18
	CIAP	Vessel 2	26.236	68.308	241.458	4.85597	4	1	17
	CIAP	Vessel 3	1.827	5.105	16.991	1.27408	0	0	2
	CIAP	Vessel 4	15.864	7.145	18.682	0.936604	0	0	7
	CIAP	Vessel 5	1.904	6.044	38.297	2.24612	0	1	4
	CIAP	Vessel 6	2.202	13.894	15.233	0.894381	1	0	5
Sample27	CIAP	Vessel 1	0.496	20.357	86.675	3.27403	1	0	5
	CIAP	Vessel 2	2.608	32.231	153.523	4.41312	0	0	8
	CIAP	Vessel 3	4.448	27.228	197.494	5.36557	1	2	6
	CIAP	Vessel 4	1.658	34.415	42.822	1.62273	1	0	6
	CIAP	Vessel 5	0.786	33.407	140.001	4.14723	2	1	8
	CIAP	Vessel 6	1.034	45.928	193.767	4.88733	3	1	7
Sample28	CIAP	Vessel 1	16.317	25.265	132.579	3.80749	0	1	8
	CIAP	Vessel 2	7.282	16.162	40.752	1.78867	1	1	4
	CIAP	Vessel 3	27.216	54.893	228.493	4.83087	2	1	7
	CIAP	Vessel 4	0.424	32.311	91.069	3.0496	1	0	4
	CIAP	Vessel 5	7.09	19.061	99.779	3.4461	0	0	7
	CIAP	Vessel 6	0.553	24.506	112.633	3.79605	1	1	6
Sample29	CIAP	Vessel 1	8.573	32.597	107.962	3.2698	2	2	5
	CIAP	Vessel 2	17.557	72.696	56.966	1.48564	4	0	6
	CIAP	Vessel 3	5.781	23.857	48.764	1.92412	1	1	4
	CIAP	Vessel 4	2.073	18.463	39.943	1.83088	1	0	4
	CIAP	Vessel 5	2.951	23.572	58.795	2.30569	2	2	6
Sample3	Infl -C	Vessel 1	16.474	71.608	161.644	3.6207	4	1	7
	Infl -C	Vessel 2	33.068	94.752	214.247	4.05613	6	3	9
	Infl -C	Vessel 3	97.803	87.879	190.57	3.25577	5	1	12
	Infl -C	Vessel 4	3.625	91.227	200.582	4.20265	4	2	6
Sample7	Infl -C	Vessel 1	17.016	61.414	122.139	2.99368	4	0	9
	Infl -C	Vessel 2	1.099	50.507	99.9	2.8915	2	1	7
	Infl -C	Vessel 3	1.443	67.456	160.9	3.86954	3	1	5
	Infl -C	Vessel 4	8.049	13.01	20.423	1.04468	1	1	3
	Infl -C	Vessel 5	0.603	25.993	71.171	2.66895	1	0	7
	Infl -C	Vessel 6	10.034	58.78	118.968	3.0511	4	1	7
	Infl -C	Vessel 7	0.945	33.724	60.154	2.17194	2	1	5
	Infl -C	Vessel 8	2.533	29.062	57.273	2.14733	1	1	10
Sample17	Infl -C	Vessel 1	2.026	31.907	74.441	2.58685	1	0	7
	Infl -C	Vessel 2	12.037	43.451	127.616	3.43172	3	2	10
	Infl -C	Vessel 3	2.895	18.279	36.146	1.67535	0	0	7
	Infl -C	Vessel 4	1.723	58.173	137.922	3.5688	3	1	6
	Infl -C	Vessel 5	6.894	43.396	89.481	2.66914	2	1	8
	Infl -C	Vessel 6	4.361	33.422	42.456	1.58584	1	1	9
	Infl -C	Vessel 7	5.947	16.209	50.443	2.15153	0	1	8
	Infl -C	Vessel 8	28.203	63.298	102.411	2.45965	0	0	13
Sample18	Infl -C	Vessel 1	1.081	29.378	164.756	4.76908	3	1	6
Sample21	Infl -C	Vessel 1	19.21	15.005	63.143	2.26672	1	2	6
	Infl -C	Vessel 2	40.247	28.196	77.566	2.14978	1	1	5
	Infl -C	Vessel 3	23.767	17.132	38.404	1.41611	1	1	5
	Infl -C	Vessel 4	15.229	27.442	68.572	2.26515	3	1	5
	Infl -C	Vessel 5	12.411	28.633	70.533	2.34502	2	1	6
Sample31	Infl- C	Vessel 1	20.042	108.21	202.703	3.87448	1	4	6
	Infl- C	Vessel 2	1	48.519	93.607	2.77951	2	1	4
	Infl- C	Vessel 3	4.128	60.024	96.895	2.64093	2	1	6
	Infl- C	Vessel 4	0.613	27.329	55.672	2.17667	1	1	4
	Infl- C	Vessel 5	6.211	25.529	49.948	1.92068	0	1	4
Sample2	Infl -V	Vessel 1	1.651	40.887	100.908	3.07753	1	1	5
	Infl -V	Vessel 2	1.344	77.323	277.709	5.64668	6	3	11
	Infl -V	Vessel 3	1.758	81.406	139.691	3.27732	4	1	6
Sample11	Infl -V	Vessel 1	120.946	69.947	287.086	4.53965	2	0	9
	Infl -V	Vessel 2	9.503	44.38	97.395	2.79782	2	1	4
	Infl -V	Vessel 3	100.946	86.73	318.4	4.96297	3	4	5
	Infl -V	Vessel 4	22.348	31.578	78.269	2.34374	2	0	4
	Infl -V	Vessel 5	6.542	39.344	161.132	4.29585	2	2	4
	Infl -V	Vessel 6	54.024	94.931	331.981	5.48705	5	2	5
	Infl -V	Vessel 7	190.133	68.214	385.02	5.24217	3	2	9
	Infl -V	Vessel 8	27.153	42.877	109.315	2.83425	1	0	5
Sample13	Infl -V	Vessel 1	5.044	61.529	205.822	4.70826	2	1	11
	Infl -V	Vessel 2	80.243	91.871	394.022	6.02238	3	0	10
	Infl -V	Vessel 3	44.774	87.099	272.703	4.86923	5	1	6
	Infl -V	Vessel 4	0.433	99.73	234.35	4.67236	2	2	5
	Infl -V	Vessel 5	21.843	121.558	269.871	4.71328	4	2	9
Sample23	Infl -V	Vessel 1	1.272	103.688	172.126	3.61132	5	0	8
	Infl -V	Vessel 2	0.341	32.971	106.208	3.40782	1	2	7
	Infl -V	Vessel 3	0.327	19.801	52.694	2.28336	1	1	4
	Infl -V	Vessel 4	1.216	125.829	531.58	8.11997	3	9	8
Sample25	Infl -V	Vessel 1	21.07	23.61	93.303	2.8561	0	2	8
	Infl -V	Vessel 2	70.025	71.404	264.058	4.65136	3	1	10
	Infl -V	Vessel 3	11.981	29.682	151.633	4.20231	1	5	5
Sample5	Control	Vessel 1	39.416	35.269	48.926	1.39693	2	1	5
	Control	Vessel 2	34.443	16.22	30.705	1.07344	0	0	5
	Control	Vessel 3	36.048	15.232	24.869	0.883145	0	0	5
	Control	Vessel 4	44.704	27.242	43.813	1.28468	1	0	6
	Control	Vessel 5	5.117	29.498	49.651	1.85968	2	0	4
	Control	Vessel 6	52.887	25.812	67.433	1.81515	1	1	6
Sample6	Control	Vessel 1	27.062	32.019	39.302	1.2595	1	0	4
	Control	Vessel 2	23.957	28.034	73.253	2.24591	2	1	6
	Control	Vessel 3	81.839	53.215	120.266	2.45843	3	1	7
	Control	Vessel 4	4.518	13.998	22.973	1.20634	1	2	4
	Control	Vessel 5	109.663	35.116	143.365	2.78845	1	0	7
	Control	Vessel 6	11.081	11.493	66.576	2.64645	0	0	4
Sample8	Control	Vessel 1	1.665	33.893	203.648	5.36163	1	2	4
	Control	Vessel 2	108.328	55.75	168.246	3.05817	3	1	6
	Control	Vessel 3	76.143	57.648	233.887	4.29243	3	1	4
	Control	Vessel 4	0.699	32.715	113.447	3.57591	2	1	3
	Control	Vessel 5	0.533	43.501	56.763	1.92048	1	0	4
	Control	Vessel 6	33.826	16.057	81.077	2.47171	1	0	4
Sample10	Control	Vessel 1	11.818	23.744	81.246	2.73315	1	0	5
	Control	Vessel 2	16.423	13.441	68.136	2.50201	0	0	6
	Control	Vessel 3	4.362	22.161	37.742	1.61725	2	0	5
	Control	Vessel 4	79.627	33.85	92.102	2.0793	1	0	5
	Control	Vessel 5	19.942	26.543	42.435	1.47352	2	0	9
Sample12	Control	Vessel 1	22.154	11.791	54.13	2.00772	1	0	7
	Control	Vessel 2	26.667	25.694	34.806	1.18493	1	0	3
	Control	Vessel 3	51.488	99.369	236.026	4.16764	4	2	7
	Control	Vessel 4	7.838	20.161	109.857	3.63891	0	2	7
	Control	Vessel 5	6.479	42.813	110.857	3.17874	2	0	7
Sample14	Control	Vessel 1	3.08	31.009	111.71	3.51837	2	0	4
	Control	Vessel 2	1.158	29.404	82.822	2.8886	1	0	4
	Control	Vessel 3	47.534	35.348	128.058	3.05781	0	0	9
	Control	Vessel 4	24.371	25.486	99.917	2.92096	2	0	4
	Control	Vessel 5	5.804	13.912	98.534	3.63	0	1	4
	Control	Vessel 6	4.054	28.868	59.122	2.17562	2	1	4
Sample15	Control	Vessel 1	14.221	33.594	91.697	2.76266	4	1	5
	Control	Vessel 2	21.138	17.189	144.068	4.12676	0	2	7
	Control	Vessel 3	16.811	10.711	57.633	2.24649	1	0	3
	Control	Vessel 4	28.606	13.194	83.579	2.66974	0	0	4
	Control	Vessel 5	14.016	18.717	111.485	3.54751	1	2	5
	Control	Vessel 6	3.557	24.253	141.497	4.36586	2	1	4
	Control	Vessel 7	19.884	40.173	83.433	2.38601	4	0	5
	Control	Vessel 8	17.073	42.03	75.382	2.20537	2	1	5
	Control	Vessel 9	3.215	47.829	63.513	2.00774	2	0	5
Sample19	Control	Vessel 1	1.608	20.809	141.574	4.55371	2	1	6
	Control	Vessel 2	1.268	25.656	91.327	3.2077	2	2	8
	Control	Vessel 3	5.426	24.128	86.017	2.99812	2	0	5
	Control	Vessel 4	7.78	20.121	79.275	2.86069	2	1	5
	Control	Vessel 5	22.779	22.024	100.598	3.02672	1	0	5
	Control	Vessel 6	0.856	14.642	31.364	1.64113	1	1	5
Sample20	Control	Vessel 1	5.033	52.948	83.597	2.41706	1	2	6
	Control	Vessel 2	1.466	14.115	42.654	2.07842	1	0	3
	Control	Vessel 3	0.991	40.192	123.608	3.62193	3	1	6
	Control	Vessel 4	1.929	17.426	57.054	2.44959	1	0	7
	Control	Vessel 5	2.353	19.18	111.194	3.88182	2	0	4
Sample30	Control	Vessel 1	3.174	17.229	17.907	0.943629	1	0	2
	Control	Vessel 2	14.441	18.765	89.493	2.99838	1	1	4
	Control	Vessel 3	11.624	25.748	37.118	1.42034	2	0	4
	Control	Vessel 4	6.372	30.774	59.556	2.10949	1	1	5
	Control	Vessel 5	4.057	39.333	91.681	2.84064	2	0	5

## Sheet: Localisation of ARS
	Group	ARS in myelinated axons (no)	ARS in unmyelinated axons	ARS in all Schwann cells (SC)	ARS in empty SC	ARS in SC of unmyelinated axons	ARS in SC of myelinated axons	ARS in other cells	Total no of ARS	Proportion of ARS in myelinated axons	Proportion of ARS in unmyelinated axons	Proportion of ARS in Schwann cells	Proportion of ARS in other cells
sample 1	CIAP	8	32	30	6	19	5	1	71	0.112676	0.450704	0.422535	0.0140845
sample 4	CIAP	0	59	16	2	14	0	4	79	0	0.746835	0.202532	0.0506329
sample 9	CIAP	0	17	6	2	3	1	1	24	0	0.708333	0.25	0.0416667
sample 16	CIAP	1	10	14	6	6	2	0	25	0.04	0.4	0.56	0
sample 22	CIAP	0	13	11	10	1	0	0	24	0	0.541667	0.458333	0
sample 24	CIAP	2	0	8	6	2	0	1	11	0.181818	0	0.727273	0.0909091
sample 26	CIAP	3	11	14	2	2	10	0	28	0.107143	0.392857	0.5	0
sample 27	CIAP	3	7	17	7	6	4	2	29	0.103448	0.241379	0.586207	0.0689655
sample 28	CIAP	1	5	4	0	2	2	0	10	0.1	0.5	0.4	0
sample 29	CIAP	1	14	12	0	9	3	3	30	0.0333333	0.466667	0.4	0.1
sample 3	Infl -C	0	11	1	0	0	1	0	12	0	0.916667	0.0833333	0
sample 7	Infl -C	3	8	15	12	1	2	0	26	0.115385	0.307692	0.576923	0
sample 17	Infl -C	1	0	20	8	9	3	0	21	0.047619	0	0.952381	0
sample 21	Infl -C	1	11	5	2	1	2	2	19	0.0526316	0.578947	0.263158	0.105263
sample 31	Infl- C	0	7	18	6	10	2	6	31	0	0.225806	0.580645	0.193548
sample 2	Infl -V	0	4	7	3	2	2	3	14	0	0.285714	0.5	0.214286
sample 11	Infl -V	0	24	14	13	0	1	4	42	0	0.571429	0.333333	0.0952381
sample 13	Infl -V	0	14	10	6	4	0	0	24	0	0.583333	0.416667	0
sample 23	Infl -V	0	37	24	5	16	3	0	61	0	0.606557	0.393443	0
sample 25	Infl -V	3	10	0	0	0	0	0	13	0.230769	0.769231	0	0
sample 5	Control	4	0	0	0	0	0	0	4	1	0	0	0
sample 6	Control	14	1	1	0	0	1	0	16	0.875	0.0625	0.0625	0
sample 8	Control	4	3	4	0	0	4	3	14	0.285714	0.214286	0.285714	0.214286
sample 10	Control	8	8	3	1	1	1	0	19	0.421053	0.421053	0.157895	0
sample 12	Control	7	6	0	0	0	0	0	13	0.538462	0.461538	0	0
sample 14	Control	5	3	3	1	0	2	0	11	0.454545	0.272727	0.272727	0
sample 19	Control	0	16	1	0	0	1	0	17	0	0.941176	0.0588235	0
sample 20	Control	2	2	1	1	0	0	0	5	0.4	0.4	0.2	0
sample 30	Control	2	7	1	0	0	1	0	10	0.2	0.7	0.1	0
